# Supplementary material for: Screening and validation of diagnostic markers for keloids via bioinformatics analysis
Source: Biochem Biophys Rep. 2025 Aug 22;43:102219. doi: 10.1016/j.bbrep.2025.102219 (PMC12420520; doi:10.1016/j.bbrep.2025.102219)
Supplement: Multimedia component 1 [file mmc1.zip]

Archive with 61 entries (47 files):
- Western Blot and PCR raw data/
- Western Blot and PCR raw data/GraphPad/
- Western Blot and PCR raw data/GraphPad/处理过程.pzfx
- Western Blot and PCR raw data/Original/
- Western Blot and PCR raw data/Original/pcr/
- Western Blot and PCR raw data/Original/pcr/CCDC80/
- Western Blot and PCR raw data/Original/pcr/CCDC80/Amplification Plot-CCDC80.jpg
- Western Blot and PCR raw data/Original/pcr/CCDC80/Amplification Plot-GAPDH.jpg
- Western Blot and PCR raw data/Original/pcr/CCDC80/Melt Curve Plot-CCDC80.jpg
- Western Blot and PCR raw data/Original/pcr/CCDC80/Melt Curve Plot-GAPDH.jpg
- Western Blot and PCR raw data/Original/pcr/SMURF2/
- Western Blot and PCR raw data/Original/pcr/SMURF2/Amplification Plot-GAPDH.jpg
- Western Blot and PCR raw data/Original/pcr/SMURF2/Amplification Plot-SMURF2.jpg
- Western Blot and PCR raw data/Original/pcr/SMURF2/Melt Curve Plot-GAPDH.jpg
- Western Blot and PCR raw data/Original/pcr/SMURF2/Melt Curve Plot-SMURF2.jpg
- Western Blot and PCR raw data/Original/WB/
- Western Blot and PCR raw data/Original/WB/原图/
- Western Blot and PCR raw data/Original/WB/原图/CCDC80-1.jpg
- Western Blot and PCR raw data/Original/WB/原图/CCDC80-2.jpg
- Western Blot and PCR raw data/Original/WB/原图/CCDC80-3.jpg
- Western Blot and PCR raw data/Original/WB/原图/GAPDH-1.jpg
- Western Blot and PCR raw data/Original/WB/原图/GAPDH-2.jpg
- Western Blot and PCR raw data/Original/WB/原图/GAPDH-3.jpg
- Western Blot and PCR raw data/Original/WB/原图/SMURF2-1.jpg
- Western Blot and PCR raw data/Original/WB/原图/SMURF2-2.jpg
- Western Blot and PCR raw data/Original/WB/原图/SMURF2-3.jpg
- Western Blot and PCR raw data/Original/WB/裁剪/
- Western Blot and PCR raw data/Original/WB/裁剪/CCDC80-1.jpg
- Western Blot and PCR raw data/Original/WB/裁剪/CCDC80-2.jpg
- Western Blot and PCR raw data/Original/WB/裁剪/CCDC80-3.jpg
- Western Blot and PCR raw data/Original/WB/裁剪/GAPDH-1.jpg
- Western Blot and PCR raw data/Original/WB/裁剪/GAPDH-2.jpg
- Western Blot and PCR raw data/Original/WB/裁剪/GAPDH-3.jpg
- Western Blot and PCR raw data/Original/WB/裁剪/SMURF2-1.jpg
- Western Blot and PCR raw data/Original/WB/裁剪/SMURF2-2.jpg
- Western Blot and PCR raw data/Original/WB/裁剪/SMURF2-3.jpg
- Western Blot and PCR raw data/Screen capture/
- Western Blot and PCR raw data/Screen capture/CCDC80/
- Western Blot and PCR raw data/Screen capture/CCDC80/1.jpg
- Western Blot and PCR raw data/Screen capture/CCDC80/2.jpg
- Western Blot and PCR raw data/Screen capture/CCDC80/3.jpg
- Western Blot and PCR raw data/Screen capture/GAPDH/
- Western Blot and PCR raw data/Screen capture/GAPDH/1.jpg
- Western Blot and PCR raw data/Screen capture/GAPDH/2.jpg
- Western Blot and PCR raw data/Screen capture/GAPDH/3.jpg
- Western Blot and PCR raw data/Screen capture/SMURF2/
- Western Blot and PCR raw data/Screen capture/SMURF2/1.jpg
- Western Blot and PCR raw data/Screen capture/SMURF2/2.jpg
- Western Blot and PCR raw data/Screen capture/SMURF2/3.jpg
- Western Blot and PCR raw data/Screen capture/TIF/
- Western Blot and PCR raw data/Screen capture/TIF/CCDC80-1.tif
- Western Blot and PCR raw data/Screen capture/TIF/CCDC80-2.tif
- Western Blot and PCR raw data/Screen capture/TIF/CCDC80-3.tif
- Western Blot and PCR raw data/Screen capture/TIF/GAPDH-1.tif
- Western Blot and PCR raw data/Screen capture/TIF/GAPDH-2.tif
- Western Blot and PCR raw data/Screen capture/TIF/GAPDH-3.tif
- Western Blot and PCR raw data/Screen capture/TIF/SMURF2-1.tif
- Western Blot and PCR raw data/Screen capture/TIF/SMURF2-2.tif
- Western Blot and PCR raw data/Screen capture/TIF/SMURF2-3.tif
- Western Blot and PCR raw data/~$B2025010201W-项目数据.xlsx
- Western Blot and PCR raw data/数据.xlsx
