# Supplementary material for: Screening and validation of diagnostic markers for keloids via bioinformatics analysis
Source: Biochem Biophys Rep. 2025 Aug 22;43:102219. doi: 10.1016/j.bbrep.2025.102219 (PMC12420520; doi:10.1016/j.bbrep.2025.102219)
Supplement: Multimedia component 1 [file mmc1.zip › Western Blot and PCR raw data/数据.xlsx]

## Sheet: WB
			IntDen			Normalized to GAPDH			Relative expression levels
	Protein	Group	1	2	3	1	2	3	1	2	3	Average	SD
	SMURF2	Control	71777	80856	89485	0.365476	0.396438	0.483833	0.8801	0.9547	1.1652	1	0.14785
		Keloid	118231	134837	151870	0.651752	0.636609	0.864076	1.5695	1.5331	2.0809	1.72783	0.306306
	CCDC80	Control	52379	58152	58423	0.266705	0.28512	0.315885	0.9221	0.9858	1.0921	1	0.085885
		Keloid	92469	92584	91997	0.509738	0.437119	0.523424	1.7624	1.5113	1.8097	1.69447	0.16038
	GAPDH	Control	196393	203956	184950
		Keloid	181405	211805	175760

## Sheet: PCR
		SMURF2 mean (Ct)			GAPDH mean (Ct)			△Ct			△△Ct			2-△△Ct
	Group	1	2	3	1	2	3	1	2	3	1	2	3	1	2	3	Average	SD
	Control	25.23	25.43	25.66	18.06	18.32	18.24	7.17	7.11	7.42	-0.06	-0.12	0.19	1.0425	1.0867	0.8766	1.00193	0.110769
	Keloid	24.69	24.74	24.59	18.66	18.68	18.12	6.03	6.06	6.47	-1.2	-1.17	-0.76	2.2974	2.2501	1.6935	2.08033	0.335841
		CCDC80 mean (Ct)			GAPDH mean (Ct)			△Ct			△△Ct			2-△△Ct
	Group	1	2	3	1	2	3	1	2	3	1	2	3	1	2	3	Average	SD
	Control	24.41	25.07	24.54	18.17	18.43	18.23	6.24	6.64	6.31	-0.16	0.24	-0.09	1.1173	0.8467	1.0644	1.00947	0.14342
	Keloid	23.7	23.98	23.83	18.74	18.91	18.61	4.96	5.07	5.22	-1.44	-1.33	-1.18	2.7132	2.514	2.2658	2.49767	0.224147
