# Supplementary material for: Screening and validation of diagnostic markers for keloids via bioinformatics analysis
Source: Biochem Biophys Rep. 2025 Aug 22;43:102219. doi: 10.1016/j.bbrep.2025.102219 (PMC12420520; doi:10.1016/j.bbrep.2025.102219)
Supplement: Multimedia component 2 [file mmc2.zip]

Archive with 10 entries (9 files):
- A set of pictures/
- A set of pictures/Figure1.tif
- A set of pictures/Figure2.tif
- A set of pictures/Figure3.tif
- A set of pictures/Figure4.tif
- A set of pictures/Figure5.tif
- A set of pictures/Figure6.tif
- A set of pictures/Figure7.tif
- A set of pictures/Figure8.tif
- A set of pictures/Figure9.tif
