# Supplementary material for: Screening and validation of diagnostic markers for keloids via bioinformatics analysis
Source: Biochem Biophys Rep. 2025 Aug 22;43:102219. doi: 10.1016/j.bbrep.2025.102219 (PMC12420520; doi:10.1016/j.bbrep.2025.102219)
Supplement: Multimedia component 3 [file mmc3.zip]

Archive with 52 entries (51 files):
- Single image/
- Single image/1A.tif
- Single image/1B.tif
- Single image/1C.tif
- Single image/1D.tif
- Single image/1E.tif
- Single image/1F.tif
- Single image/1G.tif
- Single image/2A.tif
- Single image/2B.tif
- Single image/2C.tif
- Single image/2D.tif
- Single image/2E.tif
- Single image/3A.tif
- Single image/3B.tif
- Single image/3C.tif
- Single image/3D.tif
- Single image/3E.tif
- Single image/3F.tif
- Single image/4A.tif
- Single image/4B.tif
- Single image/4C.tif
- Single image/4D.tif
- Single image/4E.tif
- Single image/4F.tif
- Single image/4G.tif
- Single image/4H.tif
- Single image/4I.tif
- Single image/5A.tif
- Single image/5B.tif
- Single image/5C.tif
- Single image/5D.tif
- Single image/5E.tif
- Single image/5F.tif
- Single image/6A.tif
- Single image/6B.tif
- Single image/6C.tif
- Single image/6D.tif
- Single image/6E.tif
- Single image/6F.tif
- Single image/7A.tif
- Single image/7B.tif
- Single image/7C.tif
- Single image/7D.tif
- Single image/7E.tif
- Single image/7F.tif
- Single image/7G.tif
- Single image/7H.tif
- Single image/8A.tif
- Single image/8B.tif
- Single image/8C.tif
- Single image/9.tif
